# Supplementary material for: Prognostic significance of ground-glass areas within tumours in non-small-cell lung cancer
Source: Eur J Cardiothorac Surg. 2024 Apr 10;65(4):ezae158. doi: 10.1093/ejcts/ezae158 (PMC11091536; doi:10.1093/ejcts/ezae158)
Supplement: ezae158_Supplementary_Data [file ezae158_supplementary_data.zip]

Archive with 5 entries (4 files):
- ezae158_Supplementary_Data/
- ezae158_Supplementary_Data/Supplementary Table 1.docx
- ezae158_Supplementary_Data/Supplementary Table 2.docx
- ezae158_Supplementary_Data/Supplmentary FIG1.pdf
- ezae158_Supplementary_Data/Supplmentary FIG2.pdf
